# Supplementary material for: Combining QCM and SERS on a Nanophotonic Chip: A Dual-Functional Sensor for Biomolecular Interaction Analysis and Protein Fingerprinting
Source: Nanomaterials (Basel). 2025 Aug 12;15(16):1230. doi: 10.3390/nano15161230 (PMC12388188; doi:10.3390/nano15161230)
Supplement: Supplementary file 1 [file nanomaterials-15-01230-s001.zip]

Archive with 1 entries (1 files):
- nanomaterials-3788063-supplementary-conversion.pdf
